# Supplementary material for: HIV-related perceived stigma and internalized stigma among people living with HIV/AIDS in Africa: A systematic review and meta-analysis
Source: PLoS One. 2024 Oct 23;19(10):e0309231. doi: 10.1371/journal.pone.0309231 (PMC11498694; doi:10.1371/journal.pone.0309231)
Supplement: S4 File — (XLSX) [file pone.0309231.s004.XLSX]

## Sheet: Sheet1
Authors and pub. year	Study year	Name of data extractors	Date of extraction	Title of articles	Tools	Institution	Country	Male	Female	Age range	Mean age	Response rate(%)	Sample size	PerceivedPrev(%)	StanPrevPerceived	LogPrevPerceived	StanLogPrevPerceived
Akena et al(2012)	2012	Techilo Tinsae	2024-02-21	The Association between Aids Related Stigma and Major Depressive Disorder among HIV-Positive Individuals in Uganda	AIDS related stigma scale	Hospital	Uganda	107	261	18 -71	38.8	N/R	368	7.88	1.40448	2.06433	5.0652
Kuteesa et al(2014)	2009-2010	Techilo Tinsae	2024-02-21	Experiences of HIV-related stigma among HIV-positive older persons in Uganda – a mixed methods analysis	Perceived stigma scale	Community	Uganda	74	108	50-80	65	N/R	182	46.7	3.69817	3.84374	2.81325
Nattabi et al(2011)	2009	Girum Nakie	2024-02-25	Factors associated with perceived stigma among peopleliving with HIV/AIDS in post-conflict northern Uganda	HASI-P	Hospital	Uganda	238	238	15-49	N/R	N/R	476	45.8	2.28365	3.82428	2.83384
Angela et al (2020)	2013	Techilo Tinsae	2024-02-25	Gender, HIV‑Related Stigma, and Health‑Related Quality of Life Among Adults Enrolling in HIV Care in Tanzania	HASI-P	Hospital	Tanzania	336	576	18 and above	N/R/median=35	99.1	912	14	1.14899	2.63906	4.28403
Ramsey et al(2014)	2010	Girum Nakie	2024-02-25	Stigma, Disclosure, Coping, and Medication Adherence Among People Living with HIV/AIDS in Northern Tanzania	Berger stigma scale	Hospital	Tanzania	48	110	N/R	43.8	N/R	158	17.7	3.03639	2.87356	3.97093
K.R. Sorsdahl et al(2011)	2010	Techilo Tinsae	2024-02-25	The prevalence and predictors of stigma amongst people living with HIV/AIDS in the Western Province	HASI-P	Health centers	South Africa	86	314	18 and above	34.2	N/R	400	8.2	1.37182	2.10413	5.01201
L.C. Simbayi et al(2007)	2006	Girum Nakie	2024-02-28	Internalized stigma, discrimination, and depression among men and women living with HIV/AIDS in Cape Town, South Africa	AIDS related stigma scale	HIV- support/care centre	South Africa	420	643	18 and above	N/R	N/R	1063	40	1.50258	3.68888	2.98027
Pantelic M et al(2017)	2013-2015	Girum Nakie	2024-02-28	HIV, violence, blame and shame: pathways of risk to internalized HIV stigma among South African adolescents living with HIV	HIV-stigma scale for ALHIV (ALHIV-SS)	Hospital and health center	South Africa	473	587	10-19	13.8	95.9	1060	29.7	1.40347	3.39115	3.32127
Peltzer & Pengpid(2019)	2014	Techilo Tinsae	2024-02-28	Prevalence And Associated Factors Of Enacted, Internalized And Anticipated Stigma Among People Living With HIV In South Africa: Results Of The First National Survey	PLHIV Stigma Index	HIV- support/care centre	South Africa	Male=3328 and LGBT=574	6530	15 and above	N/R	99.6	10432	29	0.444267	3.3673	3.34968
N. Ncitakalo et al(2021)	2021	Girum Nakie	2024-02-29	Factors associated with external HIV-related stigma and psychological distress among people living with HIV in South Africa	Attitudes and beliefs against PLHIV with 7 items	Community	South Africa	784	1737	15 and above	N/R	N/R	2521	37.9	0.966227	3.63495	3.04011
Stangl AL et al(2019)	2015	Techilo Tinsae	2024-02-27	Development of parallel measures to assess HIV stigma and discrimination among people living with HIV, community members and health workers in the HPTN 071 (PopART) trial in Zambia and South Africa	11 items assessing HIV stigma among PLHIV	Community	South Africa and Zambia	477	3576	18 and above	N/R	N/R	4053	63.5	0.756214	4.15104	2.50314
Adewuya(2009)	2007	Girum Nakie	2024-02-27	Post-traumatic stress disorder (PTSD) after stigma related events in HIV infected individuals in Nigeria	HASI-P	HIV- support/care centre	Nigeria	86	104	18-62	31.92	95.9	190	61.6	3.52841	4.12066	2.53254
O.M. Akpa et al(2011)	2010	Girum Nakie	2024-02-24	HIV/AIDS-related stigma and access to HIV treatments by people living with HIV/AIDS: A case study of selected states in North-West Nigeria	HASI-P	Hospital	Nigeria	223	112	N/R	N/R	N/R	335	26.3	2.40541	3.26957	3.46776
Owolabi et al(2012)	2007	Girum Nakie	2024-02-24	Assessment of Stigma and Discrimination Experienced by People Living with HIV and AIDS Receiving Care/Treatment in University of Ilorin Teaching Hospital (UITH), Ilorin, Nigeria	HASI-P	Hospital	Nigeria	106	194	19-65	39.04	100	300	25.3	2.50992	3.2308	3.51531
Sekoni AO et al(2012)	2011	Girum Nakie	2024-02-24	Stigma, medication adherence and coping mechanism among people living with HIV attending General Hospital, Lagos Island, Nigeria	Berger stigma scale	Hospital	Nigeria	70	127	15-64	35.75	98.5	197	35	3.39827	3.55535	3.13001
T KANU et al(2017)	N/A	Girum Nakie	2024-03-05	Perceived Stigma and Highly Active Antiretroviral Treatment Adherence among Persons Living with HIV/AIDS in the University of Port Harcourt Teaching Hospital	Perceived stigma scale	Hospital	Nigeria	102	200	20-76	38.9	100	302	59.9	2.82021	4.09268	2.55986
Oke et al(2019)	2016	Techilo Tinsae	2024-03-05	Assessment of HIV-related stigma and determinants among people living with HIV/AIDS in Abeokuta, Nigeria: A cross-sectional study	Berger stigma scale	Hospital	Nigeria	64	322	N/R	41.2	N/R	386	77.2	2.13542	4.3464	2.32063
Oduenyi et al(2019)	2008	Techilo Tinsae	2024-03-05	An Exploratory Study of Stigma and Discrimination among People Living with HIV/ AIDS in Abuja Municipal Area Council, Nigeria	Berger stigma scale	Community	Nigeria	31	69	N/R	33.01	100	100	67	4.70213	4.20469	2.45189
Ogunyemi AO et al(2022).	2021	Techilo Tinsae	2024-03-05	Stigma, discrimination and non-disclosure among young people living with HIV in Lagos, Nigeria	Adapted assesment scale	Hospital	Nigeria	44	80	15-24	19.4	100	124	48.4	4.48783	3.8795	2.7757
Mugo C et al(2023)	2019-2020	Techilo Tinsae	2024-03-03	Individual‑, Interpersonal‑ and Institutional‑Level Factors Associated with HIV Stigma Among Youth in Kenya	10-item Youth HIV Stigma Scale	Hospital	Kenya	310	701	15-24	N/R/median=18	N/R	1011	48	1.57126	3.8712	2.78438
Boushab et al(2017)	2015	Techilo Tinsae	2024-03-19	Forms of Stigma and Discrimination in the Daily Lives of HIV_x0002_Positive Individuals in Mauritania	Previously tested questionnaire	HIV- support/care centre	Mauritania	113	97	18 and above	N/R	100	210	78	2.85857	4.35671	2.31132
P Adjei et al(2018)	2015	Girum Nakie	2024-03-17	A cross-sectional comparative study of perceived stigma between patients with epilepsy and patients living with HIV/AIDS in Accra, Ghana	Kilifi Stigma Scale	Hospital	Ghana	64	123	18-74	31.46	N/R	187	28.88	3.31416	3.36315	3.35464
Ajong et al(2018)	2016	Girum Nakie	2024-03-16	Quantification and factors associated with HIV-related stigma among persons living with HIV/AIDS on antiretroviral therapy at the HIV-day care unit of the Bamenda Regional Hospital, North West Region of Cameroon	Berger stigma scale	Hospital	Cameroon	106	202	15 and above	40.1	93.1	308	52.1	2.8465	3.95316	2.69957
Parcesepe A et al(2018)	2013	Girum Nakie	2024-03-14	HIV‑Related Stigma, Social Support, and Psychological Distress Among Individuals Initiating ART in Ethiopia	HASI-P	Hospital	Ethiopia	457	718	18 and above	N/R	99.5	1175	16.4	1.0802	2.79728	4.07179
Melis et al(2020)	2020	Techilo Tinsae	2024-03-12	Perceived Stigma and Associated Factors Among HIV Positive Adult Patients Attending Antiretroviral Therapy Clinics at Public Facilities of Butajira Town, Southern Ethiopia, 2020	Berger stigma scale	Hospital	Ethiopia	129	270	19-70	38	97.8	399	28.9	2.26933	3.36384	3.35381
Adane et al(2020)	2019	Girum Nakie	2024-03-15	Perceived Stigma and Associated Factors Among People Living with HIV Attending ART Clinics in Public Health Facilities of Dessie City, Ethiopia	Berger stigma scale	Hospitals and health centers	Ethiopia	183	232	18 and above	N/R	98.3	415	41.93	2.42222	3.736	2.92869
Chekole YA & Tarekegn D(2021)	2019	Girum Nakie	2024-02-23	HIV-related perceived stigma and associated factors among patients with HIV, Dilla, Ethiopia: A cross-sectional study	10-item perceived HIV stigma scale	Hospital	Ethiopia	197	206	18 and above	N/R	100	403	42.7	2.46399	3.7542	2.90895
Turi et al(2021)	2020	Techilo Tinsae	2024-03-21	High Perceived Stigma Among People Living with HIV/AIDS in a Resource Limited Setting in Western Ethiopia: The Effect of Depression and Low Social Support	Adapted from HIV stigma index validation survey conducted in six Iranian cities	Hospital	Ethiopia	218	200	20-67	37.84	100	418	48.6	2.44462	3.88362	2.7714
Theodros S. et al(2008)	2006	Girum Nakie	2024-03-20	EFFECT OF ACESS TO ANTIRETROVIRAL THERAPY ON STIGMA, JIMMA UNIVERSITY HOSPITAL, SOUTHWEST ETHIOPIA	40-point HIV-Stigma scale	Hospital	Ethiopia	122	148	N/R	N/R	94	270	72.2	2.72652	4.27944	2.38192

## Sheet: Sheet2
Authors and pub. year	Study year	Tools	Institution	Country	Sample size	InterPrev(%)	Sample size	PerceivedPrev(%)	Associated factors	OR	LCI	UCI	LogOR	LogLCI	LogUCI	StanLogOR
Melis T et al(2020)	2020	Berger stigma scale	Hospital	Ethiopia	400	27.5	399	28.9	Female	2.5	1.41	4.12	0.916291	0.34359	1.41585	0.273537
Adane et al(2020)	2019	Berger stigma scale	Hospital	Ethiopia			415	41.93	Female	2.08	1.26	3.46	0.732368	0.231112	1.24127	0.257693
Chekole YA and D. Tarekegn D(2021)	2019	10-Item perceived Hiv Stigma Scale	Hospital	Ethiopia			403	42.7	Female	2.4	1.28	4.33	0.875469	0.24686	1.46557	0.310895
Turi et al(2021)	2020	Adapted from HIV stigma index validation survey conducted in six Iranian cities	Hospital	Ethiopia			418	48.6	Female	2.1	1.15	3.82	0.741937	0.139762	1.34025	0.306247
K.R. Sorsdahl et al(2011)	2010	HASI-P	Three Health clinics	South Africa			400	27.5	Female	1.92	1.06	3.44	0.652325	0.0582689	1.23547	0.300307
Peltzer K & Pengpid S(2019)	2014	HIV Stigma Index	Supporting organzations and facilities	SouthAfrica			10432	29	Female	1.26	1.13	1.41	0.231112	0.122218	0.34359	0.0564725
Stangl AL et al.(2019)	2015	11 items assessing HIV stigma among PLHIV		South Africa and Zambia			4053	63.5	Female	1.19	1.093	1.52	0.173953	0.0889262	0.41871	0.0841286
Melis T et al(2020)	2020	Berger stigma scale	Hospital	Ethiopia			399	28.9	Non-disclosure of HIV status	6	2.3	14.9	1.79176	0.832909	2.70136	0.476646
Adane et al(2020)	2019	Berger stigma scale	Hospital	Ethiopia			415	41.93	Non-disclosure of HIV status	2.36	1.19	4.7	0.858662	0.173953	1.54756	0.350411
Turi et al(2021)	2020	Adapted from HIV stigma index validation survey conducted in six Iranian cities	Hospital	Ethiopia			418	48.6	Non-disclosure of HIV status	2	1.11	3.59	0.693147	0.10436	1.27815	0.299437
Peltzer K & Pengpid S(2019)	2014	PLHIV Stigma Index	Supporting organzations and facilities	SouthAfrica			10432	29	Widowed/Divorced	1.24	1.01	1.51	0.215111	0.00995033	0.41211	0.102592
Chekole YA and D. Tarekegn D(2021)	2019	10-Item perceived Hiv Stigma Scale	Hospital	Ethiopia			403	42.7	Widowed/Divorced	3	2.74	7.6	1.09861	1.00796	2.02815	0.260253
Adane et al(2020)	2019	Berger stigma scale	Hospital	Ethiopia			415	41.93	Rural residence	1.8	1.1	2.94	0.587787	0.0953102	1.07841	0.250791
N. Ncitakalo et al(2021)	2021	Attitudes and beliefs against PLHIV with 7 items	Population-based household survey	South Africa			2521	37.9	Rural residence	2.07	1.25	3.41	0.727549	0.223144	1.22671	0.256012
Peltzer K & Pengpid S(2019)	2014	HIV Stigma Index	Supporting organzations and facilities	SouthAfrica			10432	29	Low economic status	1.44	1.2	1.75	0.364643	0.182322	0.559616	0.0962485
N. Ncitakalo et al(2021)	2021	Attitudes and beliefs against PLHIV with 7 items	Population-based household survey	South Africa			2521	37.9	Low economic status	1.44	1.04	2	0.364643	0.0392207	0.693147	0.166818
Ibitein N et al(2018)	N/A	Three-item validated tool modifed for HIV and AIDS	Teaching Hospital	Nigeria			302	28.8	Low economic status	3.59	1.45	8.9	1.27815	0.371564	2.18605	0.46288

## Sheet: Sheet3
Male	Female	Total
107	261	368
74	108	182
238	238	476
336	576	912
48	110	158
86	314	400
420	643	1063
473	587	1060
3875	6557	10432
784	1737	2521
477	3576	4053
86	104	190
223	112	335
106	194	300
70	127	197
102	200	302
64	322	386
31	69	100
44	80	124
310	701	1011
113	97	210
64	123	187
47	172	219
118	282	400
106	202	308
457	718	1175
129	270	399
183	232	415
197	206	403
218	200	418
122	148	270
