# Supplementary material for: HIV-related perceived stigma and internalized stigma among people living with HIV/AIDS in Africa: A systematic review and meta-analysis
Source: PLoS One. 2024 Oct 23;19(10):e0309231. doi: 10.1371/journal.pone.0309231 (PMC11498694; doi:10.1371/journal.pone.0309231)
Supplement: S5 File — (XLSX) [file pone.0309231.s005.XLSX]

## Sheet: Sheet1
Authors and pub. year	Study year	Date of extraction	Name of data extractors	Title of articles	Tools	Institution	Country	Male	Female	Age range	Response rate(%)	Samle size	Prevalence(%)	Stan prevalence	Log prevalence	Stan log prevalence
Ramsey et al(2014)	2010	2024-02-25	Girum Nakie	Stigma, Disclosure, Coping, and Medication Adherence Among People Living with HIV/AIDS in Northern Tanzania	Berger stigma scale	Hospital	Tanzania	48	110	N/R	N/R	158	33.5	3.75495	3.51155	3.18027
Parcesepe AM et al (2020)	2013	2024-02-25	Techilo Tinsae	Gender, HIV‑Related Stigma, and Health‑Related Quality of Life Among Adults Enrolling in HIV Care in Tanzania	HASI-P	Hospital	Tanzania	336	576	18 and above	99.1	912	12.7	1.10258	2.5416	4.41633
K.R. Sorsdahl et al(2011)	2010	2024-02-25	Techilo Tinsae	The prevalence and predictors of stigma amongst people living with HIV/AIDS in the Western Province	HASI-P	Health centers	South Africa	86	314	18 and above	N/R	400	27.5	2.23257	3.31419	3.41353
L.C. Simbayi et al(2007)	2006	2024-02-28	Girum Nakie	Internalized stigma, discrimination, and depression among men and women living with HIV/AIDS in Cape Town, South Africa	AIDS-Related Stigma Scale	HIV- support/care centre	South Africa	420	643	18 and above	N/R	1063	33.3	1.4455	3.50556	3.18719
Pantelic M et al(2017)	2013-2015	2024-02-28	Girum Nakie	HIV, violence, blame and shame: pathways of risk to internalized HIV stigma among South African adolescents living with HIV	HIV-stigma scale for ALHIV (ALHIV-SS)	Hospital and health center	South Africa	473	587	10-19	95.9	1060	22.9	1.2906	3.13114	3.63936
Peltzer & Pengpid(2019)	2014	2024-02-28	Techilo Tinsae	Prevalence And Associated Factors Of Enacted, Internalized And Anticipated Stigma Among People Living With HIV In South Africa: Results Of The First National Survey	HIV Stigma Index	HIV- support/care centre	South Africa	Male=3328 and LGBT=574	6530	15 and above	99.6	10432	43	0.484717	3.7612	2.90138
Stangl AL et al.(2019)	2015	2024-02-27	Techilo Tinsae	Development of parallel measures to assess HIV stigma and discrimination among people living with HIV, community members and health workers in the HPTN 071 (PopART) trial in Zambia and South Africa	11 items assessing HIV stigma among PLHIV	Community	South Africa and Zambia	477	3576	18 and above	N/R	4053	22	0.650684	3.09104	3.68997
Sekoni AO et al(2012)	2011	2024-02-24	Girum Nakie	Stigma, medication adherence and coping mechanism among people living with HIV attending General Hospital, Lagos Island, Nigeria	Berger stigma scale	Hospital	Nigeria	70	127	15-64	98.5	197	37.1	3.44175	3.61362	3.06402
Ogunyemi AO et al(2022).	2021	2024-03-05	Techilo Tinsae	Stigma, discrimination and non-disclosure among young people living with HIV in Lagos, Nigeria	Adapted assesment scale	Hospital	Nigeria	44	80	15-24	100	124	14.5	3.16196	2.67415	4.23665
Moussa et al (2021)	2016	2024-03-06	Techilo Tinsae	Determinants and effects or consequences of internal HIV-related stigma among people living with HIV in Morocco	HIV Stigma Index	Community	Morocco	310	294	18 and above	96.4	604	88.2	1.31267	4.47961	2.20259
Kingori C et al(2012)	2011	2024-02-06	Girum Nakie	Impact of Internalized Stigma on HIV Prevention Behaviors Among HIV-Infected Individuals Seeking HIV Care in Kenya	18-item instrument adapted from other studies	Hospital	Kenya	144	226	18 and above	N/R	370	25.9	2.2775	3.25424	3.48651
Mugo C et al(2023)	2019-2020	2024-03-03	Techilo Tinsae	Individual‑, Interpersonal‑ and Institutional‑Level Factors Associated with HIV Stigma Among Youth in Kenya	10-item Youth HIV Stigma Scale	Hospital	Kenya	310	701	15-24	N/R	1011	24	1.34319	3.17805	3.58065
Boushab et al(2017)	2015	2024-03-19	Techilo Tinsae	Forms of Stigma and Discrimination in the Daily Lives of HIV_x0002_Positive Individuals in Mauritania	Previously tested questionnaire	HIV- support/care centre	Mauritania	113	97	18 and above	100	210	20	2.76026	2.99573	3.81182
Egbe et al(2020)	2018	2024-03-20	Girum Nakie	Stigmatization among People Living with HIV/AIDS at the Kumba Health District, Cameroon	HIV Stigma Index	Hospital	Cameroon	103	282	N/R	100	385	39.5	2.49141	3.6763	2.99415
Ajong et al(2018)	2016	2024-03-16	Girum Nakie	Quantification and factors associated with HIV-related stigma among persons living with HIV/AIDS on antiretroviral therapy at the HIV-day care unit of the Bamenda Regional Hospital, North West Region of Cameroon	Berger stigma scale	Hospital	Cameroon	106	202	15 and above	93.1	308	50	2.84901	3.91202	2.74189
Parcesepe A et al(2018)	2013	2024-03-14	Girum Nakie	HIV‑Related Stigma, Social Support, and Psychological Distress Among Individuals Initiating ART in Ethiopia	HASI-P	Hospital	Ethiopia	457	718	18 and above	99.5	1175	26.4	1.28594	3.27336	3.46313
Theodros S. et al.(2008)	2006	2024-03-20	Girum Nakie	EFFECT OF ACESS TO ANTIRETROVIRAL THERAPY ON STIGMA, JIMMA UNIVERSITY HOSPITAL, SOUTHWEST ETHIOPIA	40-point HIV-Stigma scale	Hospital	Ethiopia	122	148	N/R	94	270	85.9	2.11799	4.45318	2.2256
