# Supplementary material for: HIV-related perceived stigma and internalized stigma among people living with HIV/AIDS in Africa: A systematic review and meta-analysis
Source: PLoS One. 2024 Oct 23;19(10):e0309231. doi: 10.1371/journal.pone.0309231 (PMC11498694; doi:10.1371/journal.pone.0309231)
Supplement: S6 File — (XLSX) [file pone.0309231.s006.xlsx]

## Sheet: Sheet1
Authors	Year of publication	Title	Reasons for excluded from analysis based on the eligibility c riterias
Essomba et al.,	2014	Stigma and discrimination associated with HIV/AIDS in health care settings: a comparative study in two hospitals of different categories in Douala-Cameroon	The study doesnot report the final report of total frequency of the stigma type and it simply reported the result of each question
Nikus Fido et al	2016	HIV stigma and associated factors among antiretroviral treatment clients in Jimma town, Southwest Ethiopia	The prevalence of stigma type was reported by using mean with standard deviation. So, we could not found frequency of percentage
Wodajo, Thupayagale-Tshweneagae and Akpor	2017	HIV and AIDS-related stigma and discrimination in two referral hospitals in Ethiopia	The prevalence of stigma type was reported by using mean with standard deviation. So, we could not found frequency of percentage
Elise et al.	2014	Public Stigma and Self-Stigma: Differential Association With Attitudes Toward Formal and Informal Help Seeking	It did not specified the population of study that included people living with HIV/AIDS, psychiatrists and psychologists. The prevalence is also reported with mean ß coffiecient
Ibitein N. et al.	2018	Factors associated with severe stigma among patients living with HIV/AIDS in Port Harcourt	This study reported on severe stigma that was not identified whether it is perceived stigma or internaalized stigma type. It did not specified the sampling techniques and methods of recruiting study population
A. A. Oladunni et al.	2020	Psychosocial Factors of Stigma and Relationship to Healthcare Service among Adolescents Living With HIV/AIDS in Kano State, Nigeria	This study reported the factors of stigma and doesnot report the final report of total frequency of the stigma type and it simply reported the result of each question.
Odette Ky-Zerbo et al(2014)	2008	HIV/AIDS stigma in Africa: analysis of its forms and manifestations in Burkina Faso	Other than abstract section, the body of the article was written in the language other than Enlish.
dos Santos et al.	2014	An exploratory survey measuring stigma and discrimination experienced by people living with HIV/AIDS in South Africa: the People Living with HIV Stigma Index	It is qualitative study and did not report the prevalenc rate of HIV-related stigma
Gobopamang Leta	2003	Prevalence of, and Factors Associated with HIV/AIDS-related Stigma and Discriminatory Attitudes in Botswana	The outcome of interest of this study was to identified the prejudice attitude towards people living with HIV/AIDS. The study population were other people with out HIV/AIDS
Nabunya et al.	2020	Factors Associated With HIV Disclosure and HIV-Related Stigma Among Adolescents Living With HIV in Southwestern Uganda	The prevalence of stigma type was reported by using mean with standard deviation. So, we could not found frequency of percentage
Karl Peltzer & Shandir Ramlagan	2011	Perceived stigma among patients receiving antiretroviral therapy: a prospective study in KwaZuluNatal, South Africa	The prevalence of perceived stigma was not reported and the study was conducted through a prospective cohort study design by providing the intervention.
J. KERR ET AL.	2016	HIV-related stigma among African, Caribbean, and Black youth in Windsor, Ontario	The study population were Africans and other people out of Africans that it did nor report separately. The prevalence of stigma type was reported by using mean with standard deviation. So, we could not found frequency of percentage
Nachega et al	2012	HIV-Related Stigma, Isolation, Discrimination, and Serostatus Disclosure: A Global Survey of 2035 HIV-Infected Adults	This study was conducted across multi countries including Cot Divoire and South Africa, while it does not specificallly reported in these two African countries.
Alexander C. Tsai	2015	Socioeconomic Gradients in Internalized Stigma Among 4,314 Persons with HIV in Sub-Saharan Africa	The assessment methods of the outcome variable is not sufficient and providing conclusion because of a DHS data froma many african countries.
E. S. Okello et al.	2015	Depression, Internalized HIV Stigma and HIV Disclosure	The primary outcome of interest of the study is HIV disclosure status but internalized stigma was assessed as an associated factors for disclosure.
Brian T. et al.	2019	Trajectories of HIV-related internalized stigma and disclosure concerns among art initiators and noninitiators in South Africa.	The prevalence of stigma type was reported by using mean with standard deviation. So, we could not found frequency of percentage
Shittu et al.	2014	Correlates and consequences of internalized stigma of mental illness among people living with HIV/AIDS in Nigeria, West Africa	The primary outcome of interest of the study is mental illness consequences of stigma among people living with HIV/AIDS.
Alexander C. et al.	2014	Internalized Stigma, Social Distance, and Disclosure of HIV Seropositivity in Rural Uganda	This study did not report the prevalenc rate of HIV-related stigma because the analysis was through poisson regression analysis technique.
Tai et al.	2012	Evidence for the Reliability and Validity of the Internalized AIDS-Related Stigma Scale in Rural Uganda	This study did not specifically report the prevalenc rate of HIV-related stigma because the the primary outcome of the study was to identify the validity of instrument.
K. MPINGA ET AL.	2023	Prevalence and correlates of internalized stigma among adults with HIV andmajor depressive disorder in rural Malawi	It was conducted through a Randomized Controlled Trial (RCT) and the study population were HIV positive individuals and those living with major depressive disordwer.
Joseph Kirabira et al.	2023	Intrapersonal predictors of internalized stigma among school going adolescents living with HIV in southwestern Uganda	The prevalence of stigma type was reported by using mean with standard deviation. So, we could not found frequency of percentage
